# Supplementary material for: Strong Association between Inotrope Administration and Intraventricular Hemorrhage, Gestational Age, and the Use of Fentanyl in Very Low Gestational Age Infants: A Retrospective Study
Source: Children (Basel). 2023 Oct 8;10(10):1667. doi: 10.3390/children10101667 (PMC10605532; doi:10.3390/children10101667)
Supplement: Supplementary file 1 [file children-10-01667-s001.zip]

Archive with 1 entries (1 files):
- children-2599169-supplementary.pdf
